# Supplementary material for: A Standardized Nomenclature Design for Systematic Referencing and Identification of Animal Cellular Material
Source: Animals (Basel). 2024 May 23;14(11):1541. doi: 10.3390/ani14111541 (PMC11171381; doi:10.3390/ani14111541)
Supplement: Supplementary file 1 [file animals-14-01541-s001.zip]

Archive with 1 entries (1 files):
- animals-2963472-supplementary.pdf
